# Supplementary material for: The Effects of Landscape Variables on the Species-Area Relationship during Late-Stage Habitat Fragmentation
Source: PLoS One. 2012 Aug 24;7(8):e43894. doi: 10.1371/journal.pone.0043894 (PMC3427301; doi:10.1371/journal.pone.0043894)
Supplement: Table S3 — The species distribution on 152 study islands in the Thousand Island Lake. The dark cell means that the species is present on the islands, and the white cell means that the species is absent on the islands. Com_sp: common species; rar_sp: rare species. (XLSX) [file pone.0043894.s003.xlsx]

## Sheet: Sheet2
Species Code	B4	B5	B6	B7	B8	I1	I10	I100	I101	I102	I103	I104	I105	I106	I107	I108	I109	I11	I110	I111	I112	I113	I114	I115	I116	I117	I118	I119	I12	I120	I121	I122	I123	I124	I125	I126	I127	I128	I129	I13	I130	I131	I132	I133	I134	I135	I136	I137	I138
com_sp001	1	1	1	1	1	1	1	1	1	1	1	1	1	1	1	1	1	1	1	1	1	1	1	1	1	1		1	1	1	1			1	1	1	1	1	1	1	1	1	1	1	1	1	1	1	1
com_sp002	1	1	1	1	1	1	1	1	1	1	1	1	1	1	1	1	1	1	1	1	1	1	1	1	1	1	1	1	1	1			1	1	1	1	1	1	1	1	1	1	1	1	1	1	1	1	1
com_sp003	1	1	1	1	1	1	1	1	1	1	1	1	1	1	1	1	1	1	1	1	1	1	1	1	1	1	1	1	1					1	1	1	1	1	1	1	1	1	1	1	1	1	1	1	1
com_sp004	1	1	1	1	1	1	1	1	1	1	1	1	1	1	1	1	1	1	1	1	1	1	1	1	1	1	1	1	1	1	1	1		1	1	1	1	1	1	1			1	1	1	1	1	1	1
com_sp005	1	1	1	1	1	1	1	1	1	1	1		1		1	1	1	1	1	1	1	1	1	1		1	1	1	1	1		1	1	1	1	1	1	1	1	1	1	1		1	1		1	1	1
com_sp006	1	1	1	1	1	1	1	1	1	1	1	1	1	1	1	1	1	1	1	1	1	1	1		1	1	1	1	1				1	1		1	1	1	1	1	1	1	1	1	1	1	1	1	1
com_sp007	1	1	1	1	1	1	1	1	1	1	1	1	1	1	1	1	1	1	1		1	1	1	1	1	1	1		1	1	1			1	1	1	1	1	1	1	1	1	1	1	1	1	1	1	1
com_sp008	1	1	1	1	1	1	1	1	1	1	1	1	1	1	1	1	1	1	1	1	1	1	1		1	1			1				1	1	1	1		1	1	1	1	1	1	1	1	1	1	1	1
com_sp009	1	1	1	1	1	1	1	1	1			1	1	1	1	1	1	1	1	1	1	1	1	1	1	1			1					1	1	1	1	1	1	1	1	1	1	1	1	1	1	1
com_sp010	1	1	1	1		1	1	1	1	1	1	1	1	1	1	1	1	1	1		1	1	1	1	1	1	1	1	1	1	1	1		1	1		1	1	1	1	1	1		1	1	1	1	1	1
com_sp011	1	1	1	1	1	1	1	1	1	1		1	1	1	1	1	1	1	1	1	1	1	1	1		1	1		1		1			1	1	1	1	1	1	1	1	1	1	1	1	1	1	1	1
com_sp012	1	1	1	1	1	1	1		1	1	1	1	1	1	1	1	1	1	1	1	1				1	1	1		1			1			1	1	1	1	1	1	1	1		1		1	1	1	1
com_sp013	1	1	1	1	1		1		1	1	1	1	1	1	1		1	1	1	1		1	1	1	1	1	1	1	1	1		1		1	1	1		1	1	1			1			1
com_sp014	1	1	1	1	1	1		1	1		1		1	1	1	1	1	1	1		1	1		1	1	1			1						1		1	1				1	1	1	1	1		1	1
com_sp015			1	1	1		1		1	1		1	1	1	1		1	1	1	1		1	1			1	1	1	1	1	1	1				1	1		1	1	1		1		1			1
com_sp016	1	1	1	1	1		1	1	1	1	1	1	1	1	1	1	1	1	1	1	1	1	1		1	1			1			1	1	1	1	1	1	1	1	1	1	1	1	1	1	1		1	1
com_sp017	1	1	1		1	1	1	1	1			1	1	1	1	1	1	1	1	1					1	1	1	1	1	1	1				1		1	1	1	1	1	1	1	1		1	1	1	1
com_sp018	1	1	1	1	1	1	1	1	1	1	1	1		1		1	1			1	1	1	1	1	1	1	1		1	1		1	1		1	1	1	1	1	1	1	1	1	1	1		1	1	1
com_sp019	1	1	1	1	1	1	1	1	1	1	1	1	1	1	1	1	1	1	1		1	1	1	1	1	1			1					1		1		1	1	1		1	1		1	1		1	1
com_sp020	1	1	1	1	1	1	1	1	1	1	1	1	1				1	1	1	1		1	1		1	1		1	1					1	1	1	1	1		1		1			1	1	1	1
com_sp021	1	1		1	1	1		1	1			1	1		1	1	1	1	1		1	1		1		1		1	1					1	1	1	1	1	1	1		1	1	1	1	1	1	1	1
com_sp022	1	1	1	1	1	1	1	1	1	1		1	1	1	1	1	1	1	1	1	1	1	1		1	1			1	1					1	1	1	1	1	1				1	1	1	1	1	1
com_sp023		1	1	1	1	1	1	1	1	1	1	1	1	1	1		1	1	1				1			1	1		1		1	1		1	1		1			1			1
com_sp024	1		1	1	1		1	1	1	1	1		1	1	1		1	1	1	1	1	1	1		1	1			1					1	1	1	1	1	1	1		1	1		1	1		1	1
com_sp025	1	1	1	1	1	1	1		1	1	1	1	1				1	1	1		1	1	1			1		1	1					1	1	1	1		1	1	1	1		1	1	1		1	1
com_sp026	1		1	1	1	1	1	1	1	1	1			1	1		1				1			1	1	1							1			1		1	1		1		1	1	1	1	1	1	1
com_sp027	1	1	1	1	1	1	1	1	1		1		1	1		1	1	1				1	1	1		1			1							1	1			1				1	1	1	1	1	1
com_sp028	1		1	1	1	1	1	1	1				1	1		1	1	1	1		1	1	1	1	1	1		1	1					1		1	1	1	1		1	1		1	1	1	1	1	1
com_sp029	1	1		1	1		1	1	1	1		1	1	1		1	1	1	1	1		1	1	1		1			1		1			1		1	1	1	1	1	1			1	1	1		1	1
com_sp030				1		1			1	1	1			1	1	1	1				1		1		1	1	1	1	1	1	1	1	1				1		1	1	1		1	1		1	1	1
com_sp031	1	1	1		1	1	1		1	1		1	1	1			1	1	1			1	1		1	1	1		1						1		1		1	1	1	1				1
com_sp032			1	1	1	1	1	1	1				1	1		1	1	1	1	1		1	1			1								1	1				1	1			1	1	1	1	1	1	1
com_sp033		1		1	1	1	1	1	1	1					1	1	1							1	1	1	1	1		1	1	1	1					1					1	1		1	1	1	1
com_sp034				1	1				1	1	1	1		1			1	1	1		1	1	1			1	1	1	1	1				1	1	1			1	1	1			1	1
com_sp035		1	1			1	1			1	1	1	1	1	1		1	1	1	1		1				1	1		1		1				1				1	1	1		1		1	1			1
com_sp036		1	1	1	1	1			1	1				1	1		1	1			1	1						1	1					1		1	1					1		1	1	1	1	1	1
com_sp037		1	1	1	1	1	1	1	1			1	1	1			1	1	1	1	1	1	1						1						1	1		1			1	1				1	1	1
com_sp038	1	1		1	1	1		1	1	1		1	1		1		1		1		1	1	1			1	1		1	1					1	1	1			1				1	1	1		1
com_sp039		1		1	1				1	1		1					1	1	1		1		1		1	1			1			1					1	1		1			1		1
com_sp040		1		1	1	1	1	1	1	1	1	1					1									1			1															1	1	1		1
com_sp041	1	1	1	1	1		1	1	1	1			1	1		1	1	1	1	1	1	1	1			1			1				1	1	1	1				1	1	1	1			1		1
com_sp042		1	1		1	1	1					1					1	1					1	1		1		1	1		1						1		1	1	1			1		1	1	1
com_sp043			1	1				1	1						1		1	1								1			1	1		1								1			1	1	1	1	1	1	1
com_sp044		1	1	1	1					1		1	1	1	1		1		1	1					1		1	1		1					1		1		1		1	1	1				1
com_sp045	1	1	1	1	1		1	1	1				1		1		1	1	1	1	1	1				1	1	1	1					1	1				1	1		1
com_sp046	1	1	1			1		1	1	1			1	1	1	1	1	1			1					1			1					1		1				1		1				1	1	1
com_sp047	1	1	1		1		1						1	1	1	1	1	1							1	1			1											1				1	1
com_sp048	1	1	1	1	1			1	1			1	1	1			1		1		1	1			1	1												1						1	1		1		1
com_sp049			1	1		1				1							1									1						1				1						1		1	1	1	1	1
com_sp050	1	1	1	1	1				1			1	1				1	1	1				1	1	1				1	1			1		1						1				1
com_sp051				1			1	1	1	1			1		1		1	1	1						1	1		1	1	1	1									1			1	1			1
com_sp052		1		1	1	1		1	1				1			1	1						1				1	1			1	1	1		1		1	1			1							1	1
com_sp053	1			1	1								1		1														1
com_sp054	1	1	1	1	1			1	1				1	1		1	1		1	1	1	1	1			1		1						1	1	1			1		1	1		1		1		1	1
com_sp055	1	1	1	1	1		1	1	1	1	1	1	1	1	1	1	1	1			1			1					1											1								1	1
com_sp056		1	1	1	1			1	1			1	1	1			1	1	1	1	1		1			1								1	1	1	1	1			1		1	1	1			1	1
com_sp057		1	1	1	1	1										1	1	1							1		1	1	1		1	1	1					1						1				1
com_sp058		1		1			1			1	1	1		1			1		1		1		1		1	1			1					1	1		1				1			1	1			1	1
com_sp059			1				1						1				1	1			1	1	1			1	1			1										1	1							1
com_sp060		1	1			1			1				1				1	1					1		1	1	1		1							1	1	1		1			1					1
com_sp061	1	1	1	1	1	1	1						1								1		1						1				1		1	1	1	1			1	1			1	1	1
com_sp062	1	1	1	1	1								1					1	1	1	1	1	1						1					1		1	1	1	1	1									1
com_sp063		1	1	1	1			1	1			1	1				1			1		1	1	1										1	1	1			1		1	1			1	1	1	1
com_sp064	1	1		1			1	1	1				1		1		1	1	1		1	1	1			1			1														1					1
com_sp065		1			1	1				1	1	1	1	1	1		1	1	1	1	1	1				1														1	1	1	1
com_sp066		1	1		1	1		1	1	1		1			1	1	1	1	1	1					1			1	1												1
com_sp067	1	1	1		1	1	1		1			1		1			1	1								1	1								1		1		1							1
com_sp068				1									1									1			1		1														1		1
com_sp069	1				1				1	1	1		1				1				1	1				1	1				1	1	1	1														1
com_sp070		1								1	1								1										1					1	1				1		1		1
com_sp071		1				1			1			1														1
com_sp072		1	1	1	1			1	1							1	1					1	1			1	1		1					1	1							1						1	1
com_sp073						1				1	1						1					1							1											1								1
com_sp074		1				1		1				1					1	1																	1									1
com_sp075						1								1			1																				1		1	1	1			1			1
com_sp076		1		1	1								1				1		1	1		1					1	1								1				1		1			1	1		1
com_sp077					1							1		1	1		1												1								1
com_sp078				1	1				1			1	1									1	1			1								1		1					1							1
com_sp079																								1					1											1
com_sp080						1	1								1			1																						1
com_sp081	1	1		1	1			1						1		1	1	1							1		1									1
com_sp082																											1
com_sp083		1		1	1								1		1		1		1						1						1	1											1		1
com_sp084							1											1									1		1	1										1
com_sp085		1		1	1				1	1						1		1			1	1	1						1						1		1	1								1
com_sp086							1								1			1											1																1
com_sp087		1																1														1	1						1						1	1
com_sp088	1	1	1					1	1			1	1				1	1	1																													1
com_sp089		1		1	1				1		1	1			1		1								1	1						1											1	1	1	1	1
com_sp090	1		1	1				1						1			1
com_sp091		1				1			1			1					1																1											1
com_sp092				1	1	1				1			1					1				1	1						1							1
com_sp093															1														1											1
com_sp094	1	1						1	1								1	1	1		1	1					1		1											1
com_sp095						1	1							1	1			1							1				1											1			1
com_sp096														1	1									1	1				1														1
com_sp097																													1											1
com_sp098							1																						1
com_sp099						1	1																						1
com_sp100	1						1		1			1					1	1					1																	1
com_sp101		1				1											1									1	1			1		1	1		1
com_sp102																											1		1	1							1			1	1
com_sp103		1	1	1	1										1								1										1		1
com_sp104															1			1
com_sp105																																											1
com_sp106									1	1				1	1		1										1	1		1	1								1				1
com_sp107		1											1					1					1						1					1	1				1
com_sp108																	1														1	1	1
com_sp109								1					1				1		1	1															1					1
com_sp110					1	1												1									1	1		1	1	1	1
com_sp111					1												1			1																	1									1			1
com_sp112		1	1	1				1					1		1	1		1		1	1														1
com_sp113						1											1				1	1	1																		1	1						1
com_sp114
com_sp115		1	1													1					1				1		1	1	1	1		1											1
com_sp116		1	1					1						1						1																												1
com_sp117																										1										1
com_sp118	1																												1
com_sp119	1					1								1
com_sp120						1												1							1						1	1	1
com_sp121																													1
com_sp122				1	1			1					1				1			1								1			1	1	1			1										1		1
com_sp123			1		1			1	1				1		1		1					1			1	1	1	1
com_sp124						1			1	1								1											1											1	1
com_sp125		1																	1
com_sp126						1												1											1								1
com_sp127		1						1											1		1
com_sp128		1							1						1		1		1	1																							1
com_sp129		1		1		1		1										1
rar_sp001																		1											1											1
rar_sp002	1	1	1		1								1			1				1
rar_sp003																									1		1
rar_sp004												1	1				1										1			1	1	1	1
rar_sp005						1												1																										1
rar_sp006					1												1	1																												1
rar_sp007
rar_sp008																									1				1		1	1
rar_sp009	1							1																																								1
rar_sp010	1									1				1							1
rar_sp011	1
rar_sp012							1																						1														1
rar_sp013
rar_sp014		1																										1			1
rar_sp015																															1	1	1		1
rar_sp016																													1											1
rar_sp017					1		1
rar_sp018									1														1																1									1
rar_sp019																									1
rar_sp020	1								1								1				1					1									1						1					1
rar_sp021						1												1											1											1
rar_sp022
rar_sp023																					1	1	1		1
rar_sp024																											1	1		1	1	1	1
rar_sp025															1			1							1				1
rar_sp026	1	1	1	1		1
rar_sp027
rar_sp028
rar_sp029															1	1																			1														1
rar_sp030						1									1																												1
rar_sp031				1				1									1				1
rar_sp032		1											1								1		1													1
rar_sp033																	1	1											1
rar_sp034
rar_sp035																									1							1
rar_sp036		1						1
rar_sp037		1		1				1									1																													1
rar_sp038																																														1
rar_sp039														1																					1				1
rar_sp040														1
rar_sp041
rar_sp042																	1						1						1						1	1
rar_sp043														1															1											1
rar_sp044		1			1			1									1																													1
rar_sp045						1
rar_sp046																																											1
rar_sp047		1	1
rar_sp048																		1
rar_sp049
rar_sp050									1																		1			1			1						1
rar_sp051	1	1			1			1												1
rar_sp052		1						1																							1	1	1
rar_sp053																											1	1		1
rar_sp054																													1
rar_sp055															1
rar_sp056																																	1
rar_sp057		1																											1
rar_sp058																	1
rar_sp059	1																1
rar_sp060																													1														1
rar_sp061
rar_sp062									1	1		1					1																															1	1
rar_sp063
rar_sp064
rar_sp065	1	1	1		1				1								1
rar_sp066
rar_sp067						1																																		1
rar_sp068																													1
rar_sp069
rar_sp070		1														1																	1
rar_sp071																	1						1
rar_sp072						1
rar_sp073						1								1	1										1				1
rar_sp074																													1
rar_sp075		1	1
rar_sp076																		1										1	1	1
rar_sp077																1																								1
rar_sp078		1
rar_sp079
rar_sp080																		1																						1
rar_sp081																							1												1
rar_sp082									1	1
rar_sp083		1																		1																								1
rar_sp084																																	1
rar_sp085
rar_sp086																	1																1		1
rar_sp087		1
rar_sp088
rar_sp089		1
rar_sp090																	1											1						1						1
rar_sp091																							1
rar_sp092		1
rar_sp093		1																		1
rar_sp094
rar_sp095																																											1
rar_sp096
rar_sp097
rar_sp098									1								1						1
rar_sp099																	1																										1
rar_sp100
rar_sp101
rar_sp102																1	1								1
rar_sp103
rar_sp104
rar_sp105
rar_sp106																1
rar_sp107																													1
rar_sp108
rar_sp109
rar_sp110																	1																1					1
rar_sp111		1
rar_sp112															1														1
rar_sp113														1											1																		1
rar_sp114																													1
rar_sp115
rar_sp116							1
rar_sp117
rar_sp118														1	1										1
rar_sp119																												1
rar_sp120																													1
rar_sp121
rar_sp122		1			1
rar_sp123
rar_sp124		1			1
rar_sp125																														1
rar_sp126																									1
rar_sp127
rar_sp128													1
rar_sp129
rar_sp130																																			1
rar_sp131						1
rar_sp132									1
rar_sp133
rar_sp134
rar_sp135																		1
rar_sp136
rar_sp137
rar_sp138
rar_sp139
rar_sp140																	1
rar_sp141
rar_sp142					1
rar_sp143
rar_sp144
rar_sp145									1																																							1
rar_sp146																																			1
rar_sp147																									1							1
rar_sp148
rar_sp149
rar_sp150														1
rar_sp151
rar_sp152									1
rar_sp153
rar_sp154	1																																										1
rar_sp155																		1
rar_sp156
rar_sp157
rar_sp158
rar_sp159
rar_sp160															1
rar_sp161
rar_sp162
rar_sp163
rar_sp164																															1
rar_sp165
rar_sp166
rar_sp167
rar_sp168
rar_sp169
rar_sp170
rar_sp171
rar_sp172
rar_sp173															1
rar_sp174
rar_sp175
rar_sp176																		1
rar_sp177
rar_sp178
rar_sp179
rar_sp180
rar_sp181																	1
rar_sp182
rar_sp183
rar_sp184
rar_sp185																	1
rar_sp186						1
rar_sp187
rar_sp188				1
rar_sp189																			1
rar_sp190
rar_sp191
rar_sp192
rar_sp193
rar_sp194															1
rar_sp195
rar_sp196
rar_sp197
rar_sp198
rar_sp199																														1
rar_sp200
rar_sp201
rar_sp202							1
rar_sp203
rar_sp204
rar_sp205
rar_sp206				1
rar_sp207
rar_sp208
rar_sp209
rar_sp210
rar_sp211		1
rar_sp212																1
rar_sp213
rar_sp214						1
rar_sp215
rar_sp216																																1
rar_sp217
rar_sp218
rar_sp219
rar_sp220
rar_sp221
rar_sp222
rar_sp223																													1
rar_sp224
rar_sp225
rar_sp226
rar_sp227
rar_sp228
rar_sp229
rar_sp230
rar_sp231
rar_sp232
rar_sp233																									1
rar_sp234																									1
rar_sp235
rar_sp236						1
rar_sp237
rar_sp238
rar_sp239
rar_sp240
rar_sp241
rar_sp242
rar_sp243
rar_sp244
rar_sp245
rar_sp246
rar_sp247		1
rar_sp248
rar_sp249
rar_sp250
rar_sp251
rar_sp252
rar_sp253
rar_sp254
[truncated: 103 more columns]
